# Supplementary material for: Interleukin 27-induced photoreceptor survival is associated with suppression of a novel Muller glia subpopulation
Source: Cell Commun Signal. 2026 Apr 16;24:302. doi: 10.1186/s12964-026-02885-1 (PMC13200363; doi:10.1186/s12964-026-02885-1)
Supplement: Supplementary file 3 — Supplementary Material 3. Supplemental Table 3: Source data for CellChat pathway information flow analysis included in Figure 7c, generated with the function “rankNet.” The table includes aggregated, scaled, and relative pathway contributions by treatment group (Saline or IL27), sorted by p-values calculated with a two-tailed Wilcoxon test. [file 12964_2026_2885_MOESM3_ESM.xlsx]

## Sheet: ScaledAgg & Relative InfoFlow 
CellChat Pathway Name	CellChat Contribution (Weight-based)	CellChat Contribution, scaled (Weight-based)	Group	CellChat Contribution, relative (Weight-based)	p-value (two-tailed Wilcoxon test)
SEMA5	0	0	Saline		0
HSPG	0	0	Saline		0
CSPG4	0	0	Saline		0
COMPLEMENT	0.00363885	0.17806	Saline	1.3	0
OCLN	0.00667877	0.199648	Saline	1.2	0
ANGPT	0.0359956	0.30081	Saline	1.2	0
CSF	0.029011	0.282479	Saline	1	0
PECAM1	0.0951292	0.425076	Saline	1	0
GAP	0.101241	0.436634	Saline	1	0
LAIR1	0.026726	0.276082	Saline	0.9	0
DHEA	0.0476305	0.328485	Saline	0.9	0
L1CAM	0.0014609	0.15317	Saline	0.8	0
CDH5	0.0118856	0.22561	Saline	0.8	0
PECAM2	0.0184559	0.250478	Saline	0.8	0
CX3C	0.00768003	0.205375	Saline	0.5	0
SEMA5	0.0259578	0.273876	IL27		0
HSPG	0.0167387	0.244497	IL27		0
CSPG4	0.009304	0.213798	IL27		0
COMPLEMENT	0.00480881	0.18736	IL27	1.3	0
OCLN	0.0081876	0.208111	IL27	1.2	0
ANGPT	0.0420495	0.315566	IL27	1.2	0
CSF	0.0288113	0.281929	IL27	1	0
PECAM1	0.0942978	0.423496	IL27	1	0
GAP	0.102589	0.439169	IL27	1	0
LAIR1	0.0243998	0.269311	IL27	0.9	0
DHEA	0.0416398	0.314594	IL27	0.9	0
L1CAM	0.00115315	0.147814	IL27	0.8	0
CDH5	0.0098116	0.216254	IL27	0.8	0
PECAM2	0.015124	0.23858	IL27	0.8	0
CX3C	0.00351805	0.176996	IL27	0.5	0
CypA	2.43157	12.3212	Saline	0.6	1.52528e-14
CypA	1.39635	11.4787	IL27	0.6	1.52528e-14
NRXN	43.8437	14.4274	Saline	1.1	2.1496e-10
NRXN	47.9065	14.6801	IL27	1.1	2.1496e-10
PTN	1.45114	11.563	Saline	0.9	8.03215e-09
PTN	1.24008	11.1417	IL27	0.9	8.03215e-09
CNTN	5.76786	13.2479	Saline	1.1	2.30481e-08
CNTN	6.09536	13.3322	IL27	1.1	2.30481e-08
SEMA6	1.46091	11.6472	Saline	1.2	1.00402e-07
SEMA6	1.69153	11.7315	IL27	1.2	1.00402e-07
NECTIN	0.222651	0.665713	Saline	0.9	2.08151e-07
NECTIN	0.202996	0.627128	IL27	0.9	2.08151e-07
JAM	1.35982	11.3945	Saline	0.7	2.94582e-05
JAM	0.903916	9.89909	IL27	0.7	2.94582e-05
CDH	9.83789	14.0062	Saline	1	9.11339e-05
CDH	10.2652	14.1747	IL27	1	9.11339e-05
ApoE	0.331169	0.904874	Saline	0.8	0.000488281
ApoE	0.262386	0.747419	IL27	0.8	0.000488281
Cholesterol	0.163475	0.552152	Saline	0.9	0.000976562
Cholesterol	0.154018	0.534563	IL27	0.9	0.000976562
ADGRB	0.86284	6.77848	Saline	0.8	0.00181568
ADGRB	0.660438	2.4105	IL27	0.8	0.00181568
BMP	0.206491	0.633916	Saline	1.1	0.00195312
BMP	0.232859	0.686191	IL27	1.1	0.00195312
AGRN	0.173859	0.571589	Saline	1.2	0.00243909
AGRN	0.208229	0.637302	IL27	1.2	0.00243909
NRG	0.483423	1.37577	Saline	1.3	0.00305176
NRG	0.617142	2.07187	IL27	1.3	0.00305176
APP	2.62656	12.4897	Saline	1	0.00361136
APP	2.50779	12.4055	IL27	1	0.00361136
FN1	1.03163	10.9732	Saline	0.7	0.00927734
FN1	0.770969	3.84457	IL27	0.7	0.00927734
NEGR	8.43911	13.5849	Saline	1	0.0189032
NEGR	8.81322	13.8377	IL27	1	0.0189032
ADGRG	0.325309	0.890488	Saline	1.3	0.0195312
ADGRG	0.428098	1.17868	IL27	1.3	0.0195312
UNC5	2.05727	11.9842	Saline	1	0.0276182
UNC5	2.13502	12.0685	IL27	1	0.0276182
PSAP	0.393178	1.07124	Saline	1.2	0.0419922
PSAP	0.456674	1.27586	IL27	1.2	0.0419922
SLIT	3.75486	12.9109	Saline	1.1	0.0490069
SLIT	3.94275	12.9952	IL27	1.1	0.0490069
CCL	0.0155479	0.240164	Saline	0.7	0.0625
CCL	0.0106082	0.219967	IL27	0.7	0.0625
MPZ	0.0172944	0.246465	Saline	1.2	0.0975125
ESAM	0.0261783	0.274512	Saline	0.3	0.0975125
MPZ	0.0214277	0.260209	IL27	1.2	0.0975125
ESAM	0.0088241	0.211404	IL27	0.3	0.0975125
FLRT	0.279247	0.783909	Saline	1.1	0.113381
FLRT	0.299051	0.828404	IL27	1.1	0.113381
THBS	0.133909	0.497365	Saline	0.4	0.120677
THBS	0.0574777	0.350096	IL27	0.4	0.120677
SEMA3	0.0187163	0.25136	Saline	2.1	0.125
ADGRA	0.0316258	0.289538	Saline	1.1	0.125
CD46	0.0148791	0.237654	Saline	0.6	0.125
SEMA3	0.0395604	0.309604	IL27	2.1	0.125
ADGRA	0.0349773	0.298235	IL27	1.1	0.125
CD46	0.00917879	0.213181	IL27	0.6	0.125
COLLAGEN	2.25524	12.1527	Saline	1	0.129353
COLLAGEN	2.35244	12.237	IL27	1	0.129353
TENASCIN	0.466707	1.31224	Saline	0.8	0.135376
TENASCIN	0.391956	1.06769	IL27	0.8	0.135376
GRN	0.0377581	0.305199	Saline	1.7	0.15625
GRN	0.0660289	0.367963	IL27	1.7	0.15625
EPHA	4.98939	13.1637	Saline	1	0.178696
EPHA	4.92012	13.0794	IL27	1	0.178696
NGL	3.47951	12.8267	Saline	1	0.18514
NGL	3.41638	12.7424	IL27	1	0.18514
NT	0.079777	0.395488	Saline	0.9	0.195312
NT	0.0748813	0.385825	IL27	0.9	0.195312
GALECTIN	0.117092	0.466245	Saline	1.2	0.21875
GALECTIN	0.13874	0.506289	IL27	1.2	0.21875
Glutamate	77.0704	14.7644	Saline	1	0.228944
Glutamate	77.7209	14.8486	IL27	1	0.228944
IGF	0.576346	1.81473	Saline	1	0.230431
IGF	0.604969	1.98974	IL27	1	0.230431
TULP	0.596195	1.93353	Saline	1.1	0.300781
TULP	0.645824	2.28714	IL27	1.1	0.300781
CADM	9.18384	13.9219	Saline	1.2	0.311581
CADM	10.6979	14.3431	IL27	1.2	0.311581
ADGRE	0.051054	0.336149	Saline	0.6	0.339355
ADGRE	0.0286384	0.281452	IL27	0.6	0.339355
FGF	1.70323	11.8157	Saline	1.2	0.340424
FGF	2.05065	11.9	IL27	1.2	0.340424
NCAM	9.91787	14.0904	Saline	1.1	0.342718
NCAM	10.5878	14.2589	IL27	1.1	0.342718
PTPR	8.44426	13.6692	Saline	1	0.368578
PTPR	8.39959	13.5007	IL27	1	0.368578
GAS	0.118829	0.469468	Saline	1.2	0.380371
GAS	0.144779	0.517451	IL27	1.2	0.380371
PDGF	0.187569	0.597512	Saline	0.9	0.382812
PDGF	0.17685	0.577217	IL27	0.9	0.382812
PTPRM	1.00564	10.889	Saline	1.1	0.397759
PTPRM	1.08488	11.0575	IL27	1.1	0.397759
GABA-B	0.337601	0.920904	Saline	1.1	0.4375
GABA-B	0.37253	1.01272	IL27	1.1	0.4375
Netrin	0.195124	0.611949	Saline	1	0.46875
Netrin	0.20352	0.628144	IL27	1	0.46875
LAMININ	8.24764	13.4164	Saline	1	0.513526
LAMININ	8.55369	13.7534	IL27	1	0.513526
RELN	0.169261	0.562964	Saline	1.1	0.609459
RELN	0.185627	0.593818	IL27	1.1	0.609459
PROS	0.063031	0.361778	Saline	0.9	0.652344
PROS	0.0574236	0.349981	IL27	0.9	0.652344
VEGF	1.32766	11.3102	Saline	1	0.756166
VEGF	1.31031	11.226	IL27	1	0.756166
SLITRK	0.461991	1.29498	Saline	1	0.798706
SLITRK	0.456137	1.27395	IL27	1	0.798706
VTN	0.392901	1.07044	Saline	0.9	0.8125
VTN	0.35468	0.964748	IL27	0.9	0.8125
GABA-A	2.82003	12.6582	Saline	1	0.84375
NOTCH	0.0621409	0.359926	Saline	0.9	0.84375
GABA-A	2.80382	12.5739	IL27	1	0.84375
NOTCH	0.0558271	0.346561	IL27	0.9	0.84375
VCAM	0.144547	0.517023	Saline	1	0.850098
VCAM	0.144301	0.516567	IL27	1	0.850098
ncWNT	0.125412	0.481661	Saline	1.1	0.945312
ncWNT	0.140344	0.509253	IL27	1.1	0.945312
ADGRL	45.3134	14.5959	Saline	1	0.971787
ADGRL	44.1432	14.5116	IL27	1	0.971787
TGFb	0.239678	0.700055	Saline	1.1	1
KIT	0.0245427	0.269735	Saline	0.9	1
TGFb	0.253667	0.729005	IL27	1.1	1
KIT	0.022753	0.264336	IL27	0.9	1
